# Supplementary material for: Development of a new HISCL automated CXCL9 immunoassay
Source: Sci Rep. 2023 Apr 1;13:5342. doi: 10.1038/s41598-023-32513-8 (PMC10066986; doi:10.1038/s41598-023-32513-8)
Supplement: Supplementary file 1 — Supplementary Information 1. [file 41598_2023_32513_MOESM1_ESM.xlsx]

## Sheet: Performance characterization
	Performance characterization
	Model	HISCL-5000							Model	HISCL-800
	Instrument	11087							Instrument	11087
		Lot A			Lot B					Lot A			Lot B
		Day1	Day2	Day3	Day1	Day2	Day3			Day1	Day2	Day3	Day1	Day2	Day3
	0.0pg/mL	0.05	0	0	0	0.11	0.09		0.0pg/mL	0	0.05	0	0	0.05	0
		0	0	0	0	0.01	0.24			0	0.29	0.17	0.03	0	0.06
		0	0	0	0	0.09	0.03			0.19	0	0	0.1	0	0.13
		0	0	0	0	0.01	0.04			0.08	0.24	0.08	0.01	0.12	0.03
		0	0	0.02	0	0	0.03			0	0.36	0	0	0.01	0
	0.32pg/mL	0.26	0.15	0.27	0.29	0.49	0.35		0.32pg/mL	0.26	0.26	0.33	0.27	0.3	0.53
		0.18	0.27	0.2	0.18	0.56	0.6			0.23	0.35	0.37	0.33	3.06	0.3
		0.21	0.18	0.31	0.21	0.47	0.25			0.22	0.28	0.23	0.19	0.25	0.25
		0.2	0.26	0.2	0.28	0.39	0.28			0.28	0.33	0.42	0.17	0.21	0.36
		0.28	0.32	0.21	1.13	0.43	0.24			0.27	0.24	0.29	0.11	0.35	0.21
	0.72pg/mL	0.67	0.62	0.48	0.88	0.78	0.71		0.72pg/mL	0.7	0.76	0.8	0.66	0.63	0.87
		0.53	0.56	0.49	0.68	0.76	0.73			0.65	0.72	0.72	0.53	0.57	0.59
		0.58	0.6	0.53	0.74	0.82	0.61			0.85	0.69	0.83	0.86	1.03	0.73
		0.54	0.81	0.59	1.64	0.95	0.76			0.71	0.8	0.77	0.67	3.27	0.92
		0.61	0.8	0.51	0.77	1.31	0.46			0.66	0.71	0.8	0.67	0.58	0.88
	1.51pg/mL	1.61	1.38	1.37	1.65	1.72	1.5		1.51pg/mL	1.63	1.45	1.44	2.28	3.11	1.65
		1.49	1.42	1.26	1.68	1.57	1.44			1.73	1.56	1.62	1.93	1.59	1.55
		1.48	1.51	1.5	1.43	2.02	1.43			1.56	1.45	1.41	1.66	1.66	1.44
		1.33	1.36	1.49	1.54	1.55	1.5			1.61	1.69	1.59	1.61	1.64	1.58
		1.51	1.48	1.42	1.45	1.57	1.51			1.53	1.61	1.54	1.78	1.54	1.49
	3.2pg/mL	3.22	3.21	3.45	2.87	2.66	3.45		3.2pg/mL	2.97	3.17	3.52	3.42	3.6	3.45
		3.12	3.46	3.27	2.97	2.94	3.5			3.19	3.12	3.55	4.64	3.19	4.07
		3.33	3.62	3.19	3.01	3.05	3.41			3.1	3.04	3.29	3.16	3.49	3.47
		3	3.44	3.37	2.81	2.91	3.41			3.1	3.18	3.55	4.06	3.77	3.49
		3.2	3.32	3.49	3.58	3.15	3.32			3.02	3.05	3.33	3.39	4.13	3.51
							Unit: pg/mL								Unit: pg/mL

## Sheet: Precision testing
	Precision testing
	Instrument HISCL-5000		2159 instrument					11087 instrument
		Assay time	2020-01-20	2020-01-21	2020-01-22	2020-01-23	2020-01-24	2020-01-20	2020-01-21	2020-01-22	2020-01-23	2020-01-24
	High concentration control	AM	68.62	78.8	69.34	76.08	74.62	68.3	72.84	65.52	77.05	73.93
			71.42	76.58	72.2	79.26	75.9	68.91	75.04	65.26	80.19	76.69
			68.8	75.84	70.32	76.38	74.91	65.11	72.74	63.98	76.77	73.98
			71.08	77.45	69.33	76.17	76.47	62.95	72.31	65.22	77.84	75.25
		PM	70.77	77.71	69.82	70.82	77.7	61.48	63.33	67.56	74.71	66.91
			70.91	77.55	70.72	74.78	79.53	62.09	62.46	67.65	77.96	69.73
			71	75.91	71.38	74.53	74.15	61.73	63.57	67.44	75.05	69.5
			68.52	75.51	71.84	72.72	78.71	61.79	62.05	66.4	76.93	67.84
	AV		70.14	76.9188	70.6188	75.0925	76.4988	64.045	68.0425	66.1288	77.0625	71.7288
	SD		1.25253	1.14183	1.10872	2.54836	1.98029	3.04612	5.62576	1.34822	1.72705	3.66902
	CV%		1.78576	1.48447	1.57001	3.39363	2.58866	4.75622	8.26801	2.03878	2.24111	5.11513
	Low concentration control	AM	12.45	13.62	12.76	13.69	13.44	12.05	13.1	12.06	14.16	13.62
			12.07	13.31	12.89	14.37	13.51	12.96	13.7	12.45	14.23	13.48
			12.58	13.68	13.4	13.97	13.09	12.55	13.08	12.26	14.42	13.9
			12.53	13.4	12.29	13.64	13.62	12.64	13.51	12.83	13.62	13.54
		PM	12.64	13.14	12.39	13.05	13.96	11.54	12.12	13.25	14.08	12.36
			12.44	13.25	12.88	13.02	13.38	11.69	11.84	12.98	14.14	13.13
			12.37	13.33	12.53	13.49	13.21	11.57	12.16	13.28	14.67	12.27
			12.64	12.96	12.5	13.03	13.84	11.91	11.34	13.13	14.07	12.39
	AV		12.465	13.3362	12.705	13.5325	13.5063	12.1137	12.6062	12.78	14.1738	13.0862
	SD		0.18693	0.236337	0.357571	0.489745	0.295584	0.538966	0.854182	0.468066	0.301801	0.653385
	CV%		1.49964	1.77214	2.81441	3.61903	2.18849	4.44921	6.77586	3.66249	2.1293	4.99292
	Serum	AM	84.81	87.82	83.94	84.61	84.95	76.63	87.33	75.75	86.14	82.07
			89.84	88.07	83.04	85.23	84.92	76.84	87.97	76.54	83.74	82.79
			87.85	89.41	82.95	86.26	85.15	76.2	85.05	78.25	83.15	84.31
			85	87.64	77.9	85.64	84.95	76.78	85.69	76.51	82.39	81.92
		PM	86.42	90.4	83.22	82.5	85.1	79.81	76.69	83.85	84.62	84.79
			90.72	90.4	85.33	82.36	85.44	82.38	74.72	82.67	84.57	81.68
			86.73	89.51	83.36	80.86	85.34	84.4	79.25	83.25	84.88	82.75
			85.71	89.73	82.41	82.71	85.68	83.05	78.31	81.65	83.82	83.48
	AV		87.135	89.1225	82.7687	83.7713	85.1912	79.5113	81.8762	79.8087	84.1637	82.9738
	SD		2.18273	1.12554	2.15224	1.9171	0.27331	3.35097	5.19916	3.38527	1.15037	1.13549
	CV%		2.505	1.26292	2.6003	2.28849	0.320819	4.21446	6.35002	4.24173	1.36682	1.36849
	Plasma	AM	25.99	27.75	26.12	26.49	26.24	24.85	26.18	24.11	26.39	25.03
			26.38	26.98	26.08	27.81	27.24	24.56	25.24	22.87	25.28	25.08
			26.5	27.6	25.79	27.55	26.44	24.91	25.73	22.68	26.26	24.77
			28.87	26.54	25.29	26.61	25.92	24.96	25.79	23.93	25.9	24.84
		PM	25.66	28.01	26	24.98	27.14	24.36	24.29	26.4	26.38	22.79
			28.31	28.25	25.27	24.93	26.29	22.69	23.29	26.05	25.36	21.81
			25.41	28.84	26.2	25.3	27.33	18.17	23.68	25.87	26.36	23.29
			25.96	27.77	25.56	25.23	27.13	23.12	22.91	24.0667	26.04	23.25
	AV		26.635	27.7175	25.7888	26.1125	26.7163	23.4525	24.6387	24.5586	25.9962	23.8575
	SD		1.26531	0.714858	0.373877	1.16237	0.550401	2.29897	1.25935	1.54444	0.452483	1.23578
	CV%		4.75054	2.57908	1.44977	4.4514	2.06017	9.80265	5.11125	6.28878	1.74057	5.17986
												Unit: pg/mL
	Instrument HISCL-800		A1580 instrument					11087 instrument
		Assay time	2020-01-20	2020-01-21	2020-01-22	2020-01-23	2020-01-24	2020-01-20	2020-01-21	2020-01-22	2020-01-23	2020-01-24
	High concentration control	AM	64.19	77.59	72.94	73.48	75.29	68.45	79.31	73.42	80.68	77.44
			67.44	77.56	74.71	77.08	78.69	65.51	76.1	71.22	81.26	78.89
			63.66	77.6	74.2	75.04	76.84	67.58	76.15	69.99	80.18	76.79
			67.01	76.22	74.44	74.1	76.76	64.83	73.97	74.48	82.94	74.5
		PM	68.05	65.55	64.18	78.2	72.21	73.03	81.33	72.23	79.24	80.44
			67.87	66.79	62.75	80.14	69.08	68.98	79.32	71.57	77.05	78.15
			69.04	67.41	66.13	79.77	69.1	70.84	76.24	70.39	76.85	78.14
			67.81	66.83	64.37	77.13	68.41	70.04	75.19	70.64	80.37	78.01
	AV		66.8838	71.9438	69.215	76.8675	73.2975	68.6575	77.2012	71.7425	79.8213	77.795
	SD		1.92036	5.70524	5.29636	2.49277	4.10686	2.71656	2.49887	1.55675	2.06363	1.71045
	CV%		2.87119	7.93014	7.65204	3.24295	5.603	3.95669	3.23683	2.16992	2.58531	2.19866
	Low concentration control	AM	12.09	14.3	13.46	12.82	14.07	12.22	13.85	12.9	14.02	13.9
			12.04	14.18	13.7	13.42	14.14	12.22	14.08	13.45	14.33	13.32
			11.89	13.71	14.32	13.82	14.22	12.13	14.1	13.15	14.13	13.61
			11.84	13.88	14.02	13.69	14.23	12.44	13.94	13.51	14.6	14.16
		PM	12.47	12.43	12.17	13.3	13.05	12.41	14.73	13.12	14.51	14.8
			12.58	11.92	12.16	13.5	14.32	12.55	13.73	13.27	14.04	15.05
			12.64	12.25	12.55	13.1	12.61	12.48	13.65	13.06	13.94	14.27
			12.56	12.4	12.67	13.54	12.63	12.98	13.45	13.5	14.64	15.08
	AV		12.2637	13.1338	13.1312	13.3987	13.6587	12.4288	13.9413	13.245	14.2762	14.2737
	SD		0.331961	0.973329	0.849579	0.322244	0.756693	0.26675	0.386502	0.225452	0.280456	0.658178
	CV%		2.70685	7.4109	6.4699	2.40503	5.53999	2.14623	2.77236	1.70217	1.96449	4.61111
	Serum	AM	83.06	94.55	87.19	83.51	86.98	84.95	86.81	84.19	86.17	80.28
			83.26	92.11	86.84	82.62	88.75	82.38	92.51	84.75	87.07	87.91
			82.23	91.03	86.66	83.47	86.61	83.33	87.65	80.24	81.22	79.63
			84.48	92.43	89.77	80.7	88.09	87.31	94.27	84.51	88.01	86.6
		PM	82.09	81.37	78.56	84.54	82.5	81.18	91.91	85.44	85.04	85.44
			86.3	84.24	80.7	84.25	80.71	86.9	92.39	85.7	87.6	85.06
			89.07	82.35	80.91	83.4	82.51	86.89	89.02	82.08	86.83	88.3
			84.88	81.49	80.57	83.08	80.69	85.69	89.46	85.3	86.81	86.7
	AV		84.4213	87.4463	83.9	83.1963	84.605	84.8287	90.5025	84.0262	86.0938	84.99
	SD		2.35409	5.58754	4.14603	1.17764	3.34462	2.29931	2.64099	1.90228	2.16526	3.29761
	CV%		2.78851	6.38969	4.94163	1.41549	3.95321	2.71054	2.91814	2.26392	2.51501	3.88
	Plasma	AM	25.34	29.34	27.59	27.06	27.95	23.93	27.53	25.78	27.05	26.28
			26.55	29.04	29.1	26.14	26.82	25.88	28.39	25.18	27.03	25.45
			25.9	28.2	27.37	25.61	27.61	25.91	25.81	23.96	25.86	25.31
			26.33	28.05	27.66	26.52	22.56	25.32	28.18	25.31	27.21	26.89
		PM	26.11	26.05	25.34	26.88	23.69	26.48	27.75	26.13	25.98	26.56
			12.91	24.56	25.15	29.19	24.56	26.88	29.13	26.32	26.72	25.63
			25.87	25.63	25.29	26.05	24.78	26.05	27.98	26.27	26.36	26.74
			26.62	24.86	24.79	26.53	23.48	26.6	27.77	25.37	ND	27.44
	AV		24.4537	26.9663	26.5362	26.7475	25.1812	25.8813	27.8175	25.54	26.6014	26.2875
	SD		4.68266	1.908	1.58549	1.09084	2.02789	0.927692	0.95077	0.779634	0.542139	0.761535
	CV%		19.1491	7.0755	5.9748	4.07829	8.05316	3.58442	3.41789	3.0526	2.03801	2.89695
												Unit: pg/mL

## Sheet: Spike recovery
	Spike-recovery test
		Maker	Matrix	Scan #	CXCL9(pg/mL)
					0	30.0†	153.5†	307.0†
	Plasma	ProMeDx.LLC	K2 EDTA	2655147	70.22	94.72	206.42	343.79
		ProMeDx.LLC		2697853	73.69	98.57	209.82	357.61
		ProMeDx.LLC		2697876	59.41	83.53	201.21	348.95
		ProMeDx.LLC		2560942	80.21	104.85	216.88	368.99
		ProMeDx.LLC		2560940	140.7	166.09	291.22	446.23
	Serum	ProMeDx.LLC		2253169	16.25	50	177.53	383.69
		ProMeDx.LLC		2545457	34.18	69.35	199.22	397.26
		ProMeDx.LLC		2389110	28.14	61.71	200.94	378.38
		ProMeDx.LLC		2225373	19.82	52.93	180.5	367.56
		ProMeDx.LLC		2389110	11.83	43.3	175.89	365.94
	†: Spiked CXCL9(pg/mL)

## Sheet: Dilution linearity
	Dilution linearity
	Dilution rate	Plasma						Serum
		Maker	ProMedDx					Maker	ProMedDx
		ID	12035595					ID	12035595
		Theoritical conc (pg/mL)	Mesured conc (pg/nmL)			Average conc (pg/nmL)		Theoritical conc (pg/mL)	Mesured conc (pg/nmL)			Average conc (pg/nmL)
	1	145.63	145.43	153.03	145.23	145.23		889.77	889.29	889.12	889.46	889.29
	1.5	109.222	103.06	104.19	104.47	104.47		667.327	644.84	638.54	651.14	644.84
	2	72.815	66.85	66.21	65.86	65.86		444.885	420.75	426.29	415.2	420.747
	4	36.4075	31.86	31.73	30.82	30.82		222.442	202.52	204.5	200.54	202.52
	-	0	0.49	0.35	0.2	0.2		0	0.42	0.37	0.48	0.423333

## Sheet: Cross-reactivity with other che
	Interference
			Serum	Plasma
	Maker		ProMedDx
	Matrix		NA	K2 EDTA
	ID		11602814	12217420
	NC	NA	35.8033	117.25
	BIL-F	Interference Check A.Plus Sysmex Lot ZS9002	35.5833	116.49
	BIL-C		35.4733	116
	HE		36.0233	111.03
	Chyle		35.38	119
	RF	Interference Check RF .Plus Sysmex 79181 Lot ZS9003	34.9533	118.62
	Nucrara	GlaxoSmithKline	35.49	114.66
	Xolair	Novartis	35.5833	115.21
	Fasenra	AstraZeneca	35.5767	114.12
	Dupixent	Sanofi	34.2533	115
				Unit:pg/mL
	Cross-reactivity
	Chemokine/prontein		Maker	Catalog Number	Lot	CXCL9
						(pg/mL)
	CCL1	rhCCL1/I-209	RD systems	272-I	IB913082	0.00724276
	CCL2	rhCCL2/MCP-1	RD systems	279-MC	EZ3214021	3.03363
	CCL3	rhCCL3/MIP-1a Isoform LD78a	RD systems	270-LD	CG1214071	5.43326
	CCL4	rhCCL4/MIP-1b	RD systems	271-BME/CF	GG1014071	1.24595
	CCL5	rhCCL5/RANTES	RD systems	278-RN	DO1414032	1.06864
	CCL7	rhCCL7/MCP-3	RD systems	282-P3	NA0314041	0.179155
	CCL8	rhCCL8/MCP-2	RD systems	281-CP	NS0212121	0
	CCL11	rhCCL11/Eotaxin	RD systems	320-EO	ZK1314051	0.413649
	CCL12	rmCCL12/MCP-5	RD systems	428-P5	AOM0312061	0
	CCL13	rhCCL13/MCP-4	RD systems	327-P4	AMB1014071	0
	CCL14	rhCCL14a/HCC-1	RD systems	324-HC	XZ0612011	0
	CCL15	rhCCL15/MIP-1σ/LKM-1	RD systems	628-LK	BOK0212091	7.95227
	CCL16	rhCCL16/HCC-4	RD systems	802-HC	AEZ0108091	2.3811
	CCL17	rhCCL17/TARC	RD systems	364-DN	AEW0314041	0
	CCL18	rhCCL18/PARC	RD systems	394-PA	APQ0214071	0
	CCL19	rhCCL19/MIP-3β	RD systems	361-MI	ADQ0914011	2.37105
	CCL22	rhCCL22/MDC	RD systems	336-MD	APS1214041	0.833478
	CCL23	rhCCL23/MPIF-1	RD systems	371-MP	AQO0112041	0
	CCL24	rhCCL24/Eotaxin-2/MPIF-2	RD systems	343-E2	AOL02140101	0
	CCL25	rhCCL25/TECK	RD systems	334-TK	AFH0714081	0
	CCL26	rhCCL26/Eotaxin-3	RD systems	653-E3	CSP0113021	0
	CCL27	rhCCL27/CTACK	RD systems	376-CT	DEJ1413121	0
	CCL28	rhCCL28	RD systems	717-VC	AGK2814031	1.21529
	CXCL1	rhCXCL1/GROα	RD systems	275-GR	DM0413112	0
	CXCL2	rhCXCL2GROβ	RD systems	276-GB	LKB0914061	1.40025
	CXCL3	rhCXCL3/GROγ	RD systems	277-GG	JR0112081	0
	CXCL4	rhCXCL4/PF4	RD systems	795-P4	DQA0514101	0.332919
	CXCL5	rhCXCL5/ENA-78	RD systems	254-XB	SDJ0314061	0
	CXCL6	rhCXCL6/GCP-2	RD systems	333-GC	AMM0213091	1.45471
	CXCL7	rhCXCL7/NAP-2	RD systems	393-NP	AGH0112091	0
	CXCL8	rhCXCL8 Interleukin 8	RD systems	618-IL	BEC0214012	3.07951
	CXCL10	rhCXCL10//IP-10	RD systems	266-IP	KJ0714071	0.640035
	CXCL11	rhCXCL11/I-TAC	RD systems	672-IT	BPE2113101	0
	CXCL12	rhCXCL12/SDF-1γ	RD systems	6448-SD	DADX0514021	4.31771
	CXCL13	rhCXCL13/BLC/BCA-1	RD systems	801-CX	AFG3214071	0.259657
	CXCL14	rhCXCL14/BRAK	RD systems	866-CX	CSG0513101	0
	CXCL16	rhCXCL16	RD systems	976-CX	EYQ0814071	3.72787
	CXCL17	rhCXCL17/VCC-1	RD systems	4207-DM	PND1114011	0.830513
	PBS 1% BSA					0
	All antigen tested at 10ng/mL

## Sheet: HAMA RF
	Correlations of levels of HAMA and RF
		Maker	ID	Sex	Age	CXCL9	HAMA	RF	Method
						(pg/mL)	ng/mL	IU/mL
	HAMA1	RROMEDDX	10997672	M	46	13.42	38		EIA
	HAMA2		10960254	M	28	6.22	40.2		EIA
	HAMA3		10812791	F	51	2.45	31.6		ELISA
	HAMA4		10669863	M	43	17.81	29		ELISA
	HAMA5		10958870	M	31	11.75	32.5		EIA
	HAMA6		10697673	M	31	70.29	19		ELISA
	HAMA7		10538699	F	42	32.58	13.5		ELISA
	HAMA8		10580296	F	35	15.3	11		ELISA
	HAMA9		10580297	F	46	10.84	13		ELISA
	HAMA10		10697666	F	46	1.38	31		ELISA
	RF1		11886748	M	62	27.35		451	Seimens ADVIA 2400
	RF2		11887047	M	59	47.56		311.4	Seimens ADVIA 2400
	RF3		11886438	M	49	35.46		183.3	Seimens ADVIA 2400
	RF4		11886671	M	56	25.97		269.5	Seimens ADVIA 2400
	RF5		11886430	M	62	29.35		165.6	Seimens ADVIA 2400
	RF6		11889818	F	44	17.25		470.6	Seimens ADVIA 2400
	RF7		11889811	F	49	58.94		376.9	Seimens ADVIA 2400
	RF8		11889806	F	62	68.79		337	Seimens ADVIA 2400
	RF9		11889746	F	37	115.44		293.5	Seimens ADVIA 2400
	RF10		11889795	F	59	41.95		195.7	Seimens ADVIA 2400

## Sheet: Effects of freeze-thaw 
	Effects of freeze-thaw
		Matrix	Samples	CXCL9 (pg/mL)
				Mesured conc			Average
	Before Freeze	K2 EDTA Plasma	A	59.062	56.605	58.546	58.071
			B	299.879	292.755	294.788	295.807
			C	117.472	114.792	115.999	116.088
		Serum	D	38.767	38.914	36.657	38.1127
			E	36.419	36.465	36.373	36.419
			F	29.346	28.993	28.984	29.1077
	Freeze thaw 1st cycle	K2 EDTA Plasma	A	56.327	54.617	59.042	56.662
			B	290.635	290.592	288.601	289.943
			C	114.794	114.262	112.941	113.999
		Serum	D	38.645	37.907	38.564	38.372
			E	37.157	37.999	37.916	37.6907
			F	29.313	28.546	28.8	28.8863
	Freeze thaw 2nd cycle	K2 EDTA Plasma	A	53.777	54.817	56.217	54.937
			B	289.25	282.632	287.565	286.482
			C	109.645	112.137	112.558	111.447
		Serum	D	37.19	38.226	38.516	37.9773
			E	36.272	37.457	36.821	36.85
			F	29.083	28.631	28.511	28.7417
	All sample were provided from MEDILYS Laborgesellschaft mbH of Asklepios Klinik Altona
